# Supplementary material for: A fln-2 mutation affects lethal pathology and lifespan in C. elegans
Source: Nat Commun. 2019 Nov 8;10:5087. doi: 10.1038/s41467-019-13062-z (PMC6841690; doi:10.1038/s41467-019-13062-z)
Supplement: Supplementary file 4 — Supplementary Data 1 [file 41467_2019_13062_MOESM4_ESM.xlsx]

## Sheet: SI guide
Ziehm tables for Two forms of death allow for deconvolution of mortality in ageing Caenorhabditis elegans
Presented in this file are raw mortality data, which are supplementary to standard survival tables. This enables future investigators to reanalyze the data, for example, in data mining approaches, or for the purpose of resolving discrepancies between different published reports. To this end we employ a mortality data reporting format developed by M. Ziehm, which applies minimal reporting standard…
Data includes specification of causes of death or data censoring, as follows:
P = P death (death with pharyngeal infection)
p = p death (death without pharyngeal infection)
cen = censored, which may include the following reasons:
bag = bag of worms (death from internal hatching of eggs)
cont = contaminated (bacterial or fungal infection)
dis = disappeared (investigator failed to locate worm)
otw = on the wall (worms climbed wall of Petri dish and died from desiccation)
rup = rupture (internal organs extensively extruded through vulva)

## Sheet: N2H N2M carb 1
Publication:				Explanation:
Survival data contact:	david.gems@ucl.ac.uk			Cohort name: as short and precise as possible
Date:	2014-10-23			Description: optional longer description
Species:	C. elegans			Treatment / condition could be WT, chico+/-, CR 50%, drug adminitstration XY, etc
Definition of day 1:	First day of adulthood			Final format [type]-[DB]:[ID]-[dose] [unit]-[starttime] [unit]
Event/death definition:	No response to touch			Please provide database or literature references where possible e.g. FlybaseID, GeneID, Stocking No, …
Censoring definition:				Type of event: for analysis everything apart from "death" will be interpreted as censor; with different censoring reasons explained in DB but not in analysis from file
Cohort name:	N2H			Cohort name:	N2M			Cohort name:	N2H +carb			Cohort name:	N2M +carb
Description:	control			Description:				Description:	control			Description:
Strain (background):	N2H			Strain (background):	N2M			Strain (background):	N2H			Strain (background):	N2M
Sex (gender):	Hermaphrodites			Sex (gender):	Hermaphrodites			Sex (gender):	Hermaphrodites			Sex (gender):	Hermaphrodites
Matings:	Selfing			Matings:	Selfing			Matings:	Selfing			Matings:	Selfing
Temperature:	20˚C			Temperature:	20˚C			Temperature:	20˚C			Temperature:	20˚C
Humidity:	N/A			Humidity:	N/A			Humidity:	N/A			Humidity:	N/A
Light/dark cycle:	Dark			Light/dark cycle:	Dark			Light/dark cycle:	Dark			Light/dark cycle:	Dark
Noise:	N/A			Noise:	N/A			Noise:	N/A			Noise:	N/A
Food and liquid:	NGM OP50			Food and liquid:	NGM OP50			Food and liquid:	NGM OP50			Food and liquid:	NGM OP50
Housing:	60 mm agar plates			Housing:	60 mm agar plates			Housing:	60 mm agar plates			Housing:	60 mm agar plates
Animals/housing:	30			Animals/housing:	30			Animals/housing:	35			Animals/housing:	30
Group composition:				Group composition:				Group composition:				Group composition:
Treatment / condition:				Treatment / condition:				Treatment / condition:	4mM carbenicillin from L4			Treatment / condition:	4mM carbenicillin from L4
Time unit:	Days			Time unit:	Days			Time unit:	Days			Time unit:	Days
	55				60				69				68
Age	Number of events	Type of event		Age	Number of events	Type of event		Age	Number of events	Type of event		Age	Number of events	Type of event
12	1	cen		8	1	P		7	1	cen		15	1	cen
7	1	P		10	1	P		15	1	p		22	1	cen
7	1	P		11	1	P		16	1	p		18	1	p
8	1	P		13	1	P		17	1	p		19	1	p
9	1	P		16	1	P		19	1	p		19	1	p
10	1	P		13	1	p		22	1	p		20	1	p
11	1	P		15	1	p		23	1	p		22	1	p
12	1	P		16	1	p		25	1	p		23	1	p
12	1	P		16	1	p		25	1	p		23	1	p
12	1	P		16	1	p		25	1	p		25	1	p
13	1	P		18	1	p		25	1	p		25	1	p
13	1	P		19	1	p		25	1	p		26	1	p
13	1	P		19	1	p		26	1	p		26	1	p
14	1	P		19	1	p		26	1	p		27	1	p
14	1	P		19	1	p		26	1	p		28	1	p
14	1	P		20	1	p		26	1	p		28	1	p
16	1	P		20	1	p		26	1	p		28	1	p
16	1	P		20	1	p		27	1	p		28	1	p
18	1	P		20	1	p		27	1	p		28	1	p
15	1	p		20	1	p		27	1	p		28	1	p
15	1	p		20	1	p		27	1	p		28	1	p
15	1	p		20	1	p		27	1	p		28	1	p
16	1	p		21	1	p		27	1	p		28	1	p
17	1	p		21	1	p		28	1	p		28	1	p
18	1	p		21	1	p		28	1	p		28	1	p
18	1	p		21	1	p		28	1	p		28	1	p
18	1	p		21	1	p		28	1	p		29	1	p
19	1	p		22	1	p		28	1	p		29	1	p
19	1	p		22	1	p		28	1	p		29	1	p
20	1	p		22	1	p		29	1	p		30	1	p
20	1	p		22	1	p		29	1	p		30	1	p
20	1	p		22	1	p		29	1	p		30	1	p
20	1	p		23	1	p		30	1	p		30	1	p
21	1	p		23	1	p		30	1	p		30	1	p
21	1	p		23	1	p		30	1	p		30	1	p
21	1	p		23	1	p		30	1	p		32	1	p
22	1	p		23	1	p		30	1	p		32	1	p
22	1	p		25	1	p		32	1	p		32	1	p
22	1	p		25	1	p		32	1	p		32	1	p
23	1	p		25	1	p		32	1	p		32	1	p
23	1	p		25	1	p		32	1	p		32	1	p
23	1	p		25	1	p		32	1	p		32	1	p
23	1	p		25	1	p		32	1	p		32	1	p
23	1	p		25	1	p		32	1	p		32	1	p
25	1	p		25	1	p		32	1	p		32	1	p
25	1	p		25	1	p		32	1	p		32	1	p
25	1	p		25	1	p		32	1	p		32	1	p
25	1	p		25	1	p		33	1	p		33	1	p
25	1	p		25	1	p		33	1	p		33	1	p
25	1	p		26	1	p		34	1	p		34	1	p
25	1	p		26	1	p		35	1	p		34	1	p
27	1	p		26	1	p		35	1	p		34	1	p
27	1	p		27	1	p		35	1	p		35	1	p
27	1	p		27	1	p		35	1	p		35	1	p
30	1	p		27	1	p		35	1	p		38	1	p
				28	1	p		35	1	p		38	1	p
				28	1	p		35	1	p		38	1	p
				28	1	p		36	1	p		38	1	p
				28	1	p		36	1	p		38	1	p
				28	1	p		36	1	p		38	1	p
								38	1	p		38	1	p
								38	1	p		38	1	p
								38	1	p		38	1	p
								39	1	p		41	1	p
								39	1	p		41	1	p
								41	1	p		42	1	p
								42	1	p		43	1	p
								44	1	p		43	1	p
								46	1	p

## Sheet: N2H N2M 2
Publication:				Explanation:
Survival data contact:	david.gems@ucl.ac.uk			Cohort name: as short and precise as possible
Date:	2015-06-07			Description: optional longer description
Species:	C. elegans			Treatment / condition could be WT, chico+/-, CR 50%, drug adminitstration XY, etc
Definition of day 1:	First day of adulthood			Final format [type]-[DB]:[ID]-[dose] [unit]-[starttime] [unit]
Event/death definition:	No response to touch			Please provide database or literature references where possible e.g. FlybaseID, GeneID, Stocking No, …
Censoring definition:	<>			Type of event: for analysis everything apart from "death" will be interpreted as censor; with different censoring reasons explained in DB but not in analysis from file
Cohort name:	N2H			Cohort name:	N2M
Description:	control			Description:
Strain (background):	N2H			Strain (background):	N2M
Sex (gender):	Hermaphrodites			Sex (gender):	Hermaphrodites
Matings:	Selfing			Matings:	Selfing
Temperature:	20˚C			Temperature:	20˚C
Humidity:	N/A			Humidity:	N/A
Light/dark cycle:	Dark			Light/dark cycle:	Dark
Noise:	N/A			Noise:	N/A
Food and liquid:	NGM OP50			Food and liquid:	NGM OP50
Housing:	60 mm agar plates			Housing:	60 mm agar plates
Animals/housing:	30			Animals/housing:	30
Group composition:				Group composition:
Treatment / condition:				Treatment / condition:
Time unit:	Days			Time unit:	Days
	58				51
Age	Number of events	Type of event		Age	Number of events	Type of event																								Type of event
4	1	cen		4	1	cen																								exp
4	1	cen		4	1	cen																								dis
5	1	cen		5	1	cen																								bag
5	1	cen		13	1	cen																								exp
9	1	P		13	1	P
9	1	P		10	1	P
10	1	P		11	1	P
10	1	P		13	1	P
10	1	P		13	1	P
10	1	P		15	1	P
11	1	P		15	1	P
11	1	P		19	1	P
11	1	P		19	1	p
11	1	P		19	1	p
11	1	P		19	1	p
11	1	P		21	1	p
11	1	P		21	1	p
12	1	P		21	1	p
13	1	P		21	1	p
15	1	P		21	1	p
15	1	P		21	1	p
16	1	p		21	1	p
16	1	p		21	1	p
17	1	p		22	1	p
18	1	p		22	1	p
18	1	p		22	1	p
18	1	p		22	1	p
19	1	p		23	1	p
19	1	p		23	1	p
21	1	p		23	1	p
21	1	p		23	1	p
21	1	p		25	1	p
21	1	p		25	1	p
21	1	p		25	1	p
22	1	p		25	1	p
22	1	p		25	1	p
23	1	p		25	1	p
23	1	p		27	1	p
23	1	p		27	1	p
23	1	p		27	1	p
23	1	p		27	1	p
25	1	p		27	1	p
25	1	p		29	1	p
25	1	p		29	1	p
25	1	p		29	1	p
25	1	p		29	1	p
25	1	p		29	1	p
25	1	p		31	1	p
27	1	p		31	1	p
27	1	p		31	1	p
27	1	p		32	1	p
29	1	p
31	1	p
31	1	p
31	1	p
31	1	p
33	1	p
34	1	p

## Sheet: N2H N2M 3
Publication:				Explanation:
Survival data contact:	david.gems@ucl.ac.uk			Cohort name: as short and precise as possible
Date:	2016-04-06			Description: optional longer description
Species:	C. elegans			Treatment / condition could be WT, chico+/-, CR 50%, drug adminitstration XY, etc
Definition of day 1:	First day of adulthood			Final format [type]-[DB]:[ID]-[dose] [unit]-[starttime] [unit]
Event/death definition:	No response to touch			Please provide database or literature references where possible e.g. FlybaseID, GeneID, Stocking No, …
Censoring definition:	<>			Type of event: for analysis everything apart from "death" will be interpreted as censor; with different censoring reasons explained in DB but not in analysis from file
Cohort name:	N2H			Cohort name:	N2M
Description:	control			Description:
Strain (background):	N2H			Strain (background):	N2M
Sex (gender):	Hermaphrodites			Sex (gender):	Hermaphrodites
Matings:	Selfing			Matings:	Selfing
Temperature:	20˚C			Temperature:	20˚C
Humidity:	N/A			Humidity:	N/A
Light/dark cycle:	Dark			Light/dark cycle:	Dark
Noise:	N/A			Noise:	N/A
Food and liquid:	NGM OP50			Food and liquid:	NGM OP50
Housing:	60 mm agar plates			Housing:	60 mm agar plates
Animals/housing:	30			Animals/housing:	30
Group composition:				Group composition:
Treatment / condition:				Treatment / condition:
Time unit:	Days			Time unit:	Days
	58				62
Age	Number of events	Type of event		Age	Number of events	Type of event																								Type of event
2	1	cen		5	1	cen																								exp
5	1	cen		7	1	cen																								dis
18	1	cen		14	1	cen																								bag
18	1	cen		16	1	cen																								exp
20	1	cen		12	1	P
7	1	P		12	1	P
9	1	P		12	1	P
9	1	P		14	1	P
12	1	P		14	1	P
12	1	P		14	1	P
12	1	P		14	1	P
12	1	P		20	1	P
12	1	P		18	1	p
12	1	P		18	1	p
12	1	P		18	1	p
14	1	P		18	1	p
14	1	P		20	1	p
14	1	P		20	1	p
16	1	P		20	1	p
25	1	P		20	1	p
16	1	p		20	1	p
16	1	p		20	1	p
18	1	p		20	1	p
18	1	p		20	1	p
18	1	p		20	1	p
20	1	p		22	1	p
20	1	p		22	1	p
20	1	p		22	1	p
20	1	p		22	1	p
20	1	p		22	1	p
20	1	p		22	1	p
20	1	p		22	1	p
20	1	p		22	1	p
20	1	p		25	1	p
20	1	p		25	1	p
22	1	p		25	1	p
22	1	p		25	1	p
22	1	p		25	1	p
22	1	p		25	1	p
22	1	p		25	1	p
22	1	p		25	1	p
22	1	p		25	1	p
22	1	p		25	1	p
22	1	p		25	1	p
25	1	p		25	1	p
25	1	p		25	1	p
25	1	p		25	1	p
25	1	p		25	1	p
25	1	p		27	1	p
25	1	p		27	1	p
25	1	p		27	1	p
25	1	p		27	1	p
25	1	p		27	1	p
25	1	p		27	1	p
27	1	p		28	1	p
27	1	p		28	1	p
30	1	p		28	1	p
30	1	p		28	1	p
				30	1	p
				30	1	p
				30	1	p
				32	1	p

## Sheet: N2H N2M carb 4
Publication:				Explanation:
Survival data contact:	david.gems@ucl.ac.uk			Cohort name: as short and precise as possible
Date:	2017-05-17			Description: optional longer description
Species:	C. elegans			Treatment / condition could be WT, chico+/-, CR 50%, drug adminitstration XY, etc
Definition of day 1:	First day of adulthood			Final format [type]-[DB]:[ID]-[dose] [unit]-[starttime] [unit]
Event/death definition:	No response to touch			Please provide database or literature references where possible e.g. FlybaseID, GeneID, Stocking No, …
Censoring definition:				Type of event: for analysis everything apart from "death" will be interpreted as censor; with different censoring reasons explained in DB but not in analysis from file
Cohort name:	N2H			Cohort name:	N2M			Cohort name:	N2H +carb			Cohort name:	N2M +carb
Description:	control			Description:				Description:	control			Description:
Strain (background):	N2H			Strain (background):	N2M			Strain (background):	N2H			Strain (background):	N2M
Sex (gender):	Hermaphrodites			Sex (gender):	Hermaphrodites			Sex (gender):	Hermaphrodites			Sex (gender):	Hermaphrodites
Matings:	Selfing			Matings:	Selfing			Matings:	Selfing			Matings:	Selfing
Temperature:	20˚C			Temperature:	20˚C			Temperature:	20˚C			Temperature:	20˚C
Humidity:	N/A			Humidity:	N/A			Humidity:	N/A			Humidity:	N/A
Light/dark cycle:	Dark			Light/dark cycle:	Dark			Light/dark cycle:	Dark			Light/dark cycle:	Dark
Noise:	N/A			Noise:	N/A			Noise:	N/A			Noise:	N/A
Food and liquid:	NGM OP50			Food and liquid:	NGM OP50			Food and liquid:	NGM OP50			Food and liquid:	NGM OP50
Housing:	60 mm agar plates			Housing:	60 mm agar plates			Housing:	60 mm agar plates			Housing:	60 mm agar plates
Animals/housing:	35			Animals/housing:	35			Animals/housing:	35			Animals/housing:	35
Group composition:				Group composition:				Group composition:				Group composition:
Treatment / condition:				Treatment / condition:				Treatment / condition:	4mM carbenicillin from L4			Treatment / condition:	4mM carbenicillin from L4
Time unit:	Days			Time unit:	Days			Time unit:	Days			Time unit:	Days
	68				73				62				64
Age	Number of events	Type of event		Age	Number of events	Type of event		Age	Number of events	Type of event		Age	Number of events	Type of event
3	1	cen		5	1	cen		4	1	cen		2	1	cen
5	1	cen		7	1	cen		4	1	cen		2	1	cen
5	1	cen		10	1	cen		4	1	cen		4	1	cen
12	1	cen		12	1	cen		4	1	cen		4	1	cen
22	1	cen		12	1	cen		4	1	cen		6	1	cen
22	1	cen		22	1	cen		4	1	cen		6	1	cen
7	1	P		12	1	P		6	1	cen		6	1	cen
10	1	P		12	1	P		6	1	cen		6	1	cen
10	1	P		14	1	P		6	1	cen		6	1	cen
10	1	P		14	1	P		6	1	cen		6	1	cen
10	1	P		14	1	P		6	1	cen		6	1	cen
10	1	P		14	1	P		9	1	cen		6	1	cen
10	1	P		17	1	P		17	1	p		6	1	cen
12	1	P		22	1	P		17	1	p		6	1	cen
12	1	P		25	1	P		17	1	p		6	1	cen
12	1	P		14	1	p		17	1	p		6	1	cen
12	1	P		17	1	p		19	1	p		9	1	cen
12	1	P		17	1	p		19	1	p		11	1	cen
12	1	P		17	1	p		21	1	p		14	1	cen
12	1	P		19	1	p		21	1	p		17	1	p
12	1	P		19	1	p		24	1	p		17	1	p
12	1	P		19	1	p		24	1	p		17	1	p
12	1	P		19	1	p		24	1	p		17	1	p
12	1	P		19	1	p		24	1	p		17	1	p
14	1	P		19	1	p		24	1	p		21	1	p
14	1	P		19	1	p		24	1	p		21	1	p
14	1	P		19	1	p		24	1	p		24	1	p
14	1	P		22	1	p		24	1	p		24	1	p
14	1	P		22	1	p		24	1	p		24	1	p
14	1	P		22	1	p		26	1	p		24	1	p
14	1	P		22	1	p		26	1	p		24	1	p
14	1	P		22	1	p		26	1	p		24	1	p
17	1	P		22	1	p		26	1	p		24	1	p
17	1	P		22	1	p		26	1	p		24	1	p
17	1	P		22	1	p		26	1	p		26	1	p
17	1	P		22	1	p		26	1	p		26	1	p
17	1	P		22	1	p		26	1	p		26	1	p
17	1	P		22	1	p		28	1	p		26	1	p
17	1	P		22	1	p		28	1	p		26	1	p
17	1	P		22	1	p		28	1	p		26	1	p
19	1	P		22	1	p		28	1	p		26	1	p
19	1	P		22	1	p		28	1	p		26	1	p
25	1	P		25	1	p		31	1	p		26	1	p
10	1	p		25	1	p		31	1	p		26	1	p
14	1	p		25	1	p		31	1	p		26	1	p
14	1	p		25	1	p		31	1	p		28	1	p
19	1	p		25	1	p		31	1	p		28	1	p
19	1	p		25	1	p		31	1	p		28	1	p
19	1	p		25	1	p		31	1	p		28	1	p
22	1	p		25	1	p		31	1	p		28	1	p
22	1	p		25	1	p		33	1	p		31	1	p
22	1	p		25	1	p		33	1	p		31	1	p
22	1	p		25	1	p		33	1	p		31	1	p
22	1	p		27	1	p		33	1	p		33	1	p
22	1	p		27	1	p		33	1	p		33	1	p
22	1	p		27	1	p		33	1	p		33	1	p
22	1	p		27	1	p		35	1	p		33	1	p
22	1	p		27	1	p		35	1	p		35	1	p
25	1	p		29	1	p		35	1	p		35	1	p
25	1	p		29	1	p		35	1	p		35	1	p
25	1	p		29	1	p		38	1	p		38	1	p
25	1	p		29	1	p		42	1	p		38	1	p
25	1	p		29	1	p						38	1	p
25	1	p		29	1	p						38	1	p
27	1	p		29	1	p
27	1	p		29	1	p
29	1	p		29	1	p
34	1	p		29	1	p
				29	1	p
				32	1	p
				32	1	p
				32	1	p
				34	1	p

## Sheet: N2H N2M 5
Publication:				Explanation:
Survival data contact:	david.gems@ucl.ac.uk			Cohort name: as short and precise as possible
Date:	2017-06-19			Description: optional longer description
Species:	C. elegans			Treatment / condition could be WT, chico+/-, CR 50%, drug adminitstration XY, etc
Definition of day 1:	First day of adulthood			Final format [type]-[DB]:[ID]-[dose] [unit]-[starttime] [unit]
Event/death definition:	No response to touch			Please provide database or literature references where possible e.g. FlybaseID, GeneID, Stocking No, …
Censoring definition:	<>			Type of event: for analysis everything apart from "death" will be interpreted as censor; with different censoring reasons explained in DB but not in analysis from file
Cohort name:	N2H			Cohort name:	N2M
Description:	control			Description:	control
Strain (background):	N2H			Strain (background):	N2M
Sex (gender):	Hermaphrodites			Sex (gender):	Hermaphrodites
Matings:	Selfing			Matings:	Selfing
Temperature:	20˚C			Temperature:	20˚C
Humidity:	N/A			Humidity:	N/A
Light/dark cycle:	Dark			Light/dark cycle:	Dark
Noise:	N/A			Noise:	N/A
Food and liquid:	NGM OP50			Food and liquid:	NGM OP50
Housing:	60 mm agar plates			Housing:	60 mm agar plates
Animals/housing:	35			Animals/housing:	30
Group composition:				Group composition:
Treatment / condition:				Treatment / condition:
Time unit:	Days			Time unit:	Days
	61				62
Age	Number of events	Type of event		Age	Number of events	Type of event																								Type of event
4	1	cen		7	1	cen																								exp
4	1	cen		7	1	cen																								dis
7	1	cen		9	1	cen																								bag
7	1	P		14	1	cen																								exp
9	1	P		9	1	P
9	1	P		9	1	P
9	1	P		9	1	P
9	1	P		11	1	P
9	1	P		11	1	P
11	1	P		11	1	P
11	1	P		14	1	P
11	1	P		14	1	P
11	1	P		16	1	P
11	1	P		14	1	p
14	1	P		16	1	p
14	1	P		16	1	p
14	1	P		16	1	p
14	1	P		16	1	p
14	1	P		18	1	p
14	1	P		18	1	p
16	1	P		18	1	p
14	1	p		18	1	p
16	1	p		18	1	p
16	1	p		18	1	p
16	1	p		18	1	p
16	1	p		21	1	p
18	1	p		21	1	p
18	1	p		21	1	p
18	1	p		21	1	p
18	1	p		21	1	p
18	1	p		21	1	p
18	1	p		21	1	p
21	1	p		21	1	p
21	1	p		21	1	p
21	1	p		23	1	p
21	1	p		23	1	p
21	1	p		23	1	p
21	1	p		23	1	p
21	1	p		23	1	p
21	1	p		25	1	p
23	1	p		25	1	p
23	1	p		25	1	p
23	1	p		25	1	p
23	1	p		25	1	p
23	1	p		25	1	p
23	1	p		25	1	p
23	1	p		25	1	p
25	1	p		25	1	p
25	1	p		25	1	p
25	1	p		25	1	p
25	1	p		25	1	p
25	1	p		27	1	p
25	1	p		27	1	p
27	1	p		27	1	p
27	1	p		27	1	p
27	1	p		27	1	p
27	1	p		27	1	p
27	1	p		27	1	p
29	1	p		29	1	p
29	1	p		29	1	p
31	1	p		29	1	p
				31	1	p

## Sheet: N2H N2M carb 6
Publication:				Explanation:
Survival data contact:	david.gems@ucl.ac.uk			Cohort name: as short and precise as possible
Date:	2017-08-15			Description: optional longer description
Species:	C. elegans			Treatment / condition could be WT, chico+/-, CR 50%, drug adminitstration XY, etc
Definition of day 1:	First day of adulthood			Final format [type]-[DB]:[ID]-[dose] [unit]-[starttime] [unit]
Event/death definition:	No response to touch			Please provide database or literature references where possible e.g. FlybaseID, GeneID, Stocking No, …
Censoring definition:	<>			Type of event: for analysis everything apart from "death" will be interpreted as censor; with different censoring reasons explained in DB but not in analysis from file
Cohort name:	N2H			Cohort name:	N2M			Cohort name:	N2H +carb			Cohort name:	N2M +carb
Description:	control			Description:	control			Description:	control			Description:
Strain (background):	N2H			Strain (background):	N2M			Strain (background):	N2H			Strain (background):	N2M
Sex (gender):	Hermaphrodites			Sex (gender):	Hermaphrodites			Sex (gender):	Hermaphrodites			Sex (gender):	Hermaphrodites
Matings:	Selfing			Matings:	Selfing			Matings:	Selfing			Matings:	Selfing
Temperature:	20˚C			Temperature:	20˚C			Temperature:	20˚C			Temperature:	20˚C
Humidity:	N/A			Humidity:	N/A			Humidity:	N/A			Humidity:	N/A
Light/dark cycle:	Dark			Light/dark cycle:	Dark			Light/dark cycle:	Dark			Light/dark cycle:	Dark
Noise:	N/A			Noise:	N/A			Noise:	N/A			Noise:	N/A
Food and liquid:	NGM OP50			Food and liquid:	NGM OP50			Food and liquid:	NGM OP50			Food and liquid:	NGM OP50
Housing:	60 mm agar plates			Housing:	60 mm agar plates			Housing:	60 mm agar plates			Housing:	60 mm agar plates
Animals/housing:	30			Animals/housing:	30			Animals/housing:	35			Animals/housing:	35
Group composition:				Group composition:				Group composition:				Group composition:
Treatment / condition:				Treatment / condition:				Treatment / condition:	4mM carbenicillin from L4			Treatment / condition:	4mM carbenicillin from L4
Time unit:	Days			Time unit:	Days			Time unit:	Days			Time unit:	Days
	60				60				60				60
Age	Number of events	Type of event		Age	Number of events	Type of event		Age	Number of events	Type of event		Age	Number of events	Type of event																Type of event
7	1	cen		12	1	cen		11	1	cen		4	1	cen																exp
23	1	cen		15	1	cen		12	1	cen		12	1	cen																dis
23	1	cen		9	1	cen		12	1	cen		7	1	cen																bag
5	1	cen		11	1	cen		23	1	cen		7	1	cen																exp
15	1	cen		11	1	cen		23	1	cen		7	1	cen
23	1	cen		15	1	cen		23	1	cen		7	1	cen
7	1	P		12	1	P		9	1	cen		7	1	cen
9	1	P		12	1	P		9	1	cen		7	1	cen
9	1	P		21	1	P		15	1	cen		7	1	cen
11	1	P		11	1	P		12	1	p		7	1	cen
11	1	P		15	1	P		18	1	p		7	1	cen
12	1	P		15	1	P		21	1	p		7	1	cen
12	1	P		15	1	P		21	1	p		9	1	cen
12	1	P		18	1	P		21	1	p		12	1	cen
12	1	P		18	1	p		21	1	p		18	1	p
15	1	P		18	1	p		21	1	p		21	1	p
15	1	P		18	1	p		23	1	p		21	1	p
18	1	P		21	1	p		23	1	p		21	1	p
9	1	P		21	1	p		23	1	p		21	1	p
9	1	P		21	1	p		23	1	p		23	1	p
11	1	P		23	1	p		23	1	p		23	1	p
11	1	P		23	1	p		23	1	p		23	1	p
11	1	P		23	1	p		23	1	p		23	1	p
11	1	P		23	1	p		23	1	p		23	1	p
11	1	P		23	1	p		23	1	p		23	1	p
11	1	P		23	1	p		23	1	p		23	1	p
11	1	P		25	1	p		23	1	p		27	1	p
11	1	P		25	1	p		23	1	p		27	1	p
11	1	P		25	1	p		25	1	p		27	1	p
11	1	P		25	1	p		27	1	p		27	1	p
15	1	P		27	1	p		27	1	p		27	1	p
12	1	p		27	1	p		29	1	p		27	1	p
18	1	p		27	1	p		32	1	p		27	1	p
21	1	p		29	1	p		15	1	p		29	1	p
23	1	p		29	1	p		18	1	p		29	1	p
23	1	p		29	1	p		21	1	p		29	1	p
23	1	p		29	1	p		21	1	p		29	1	p
25	1	p		32	1	p		21	1	p		32	1	p
27	1	p		32	1	p		21	1	p		32	1	p
27	1	p		9	1	p		21	1	p		32	1	p
27	1	p		15	1	p		23	1	p		37	1	p
27	1	p		18	1	p		23	1	p		37	1	p
29	1	p		18	1	p		23	1	p		18	1	p
29	1	p		21	1	p		23	1	p		21	1	p
29	1	p		21	1	p		23	1	p		21	1	p
34	1	p		21	1	p		23	1	p		21	1	p
12	1	p		23	1	p		23	1	p		21	1	p
15	1	p		23	1	p		23	1	p		21	1	p
18	1	p		23	1	p		27	1	p		23	1	p
21	1	p		23	1	p		27	1	p		23	1	p
21	1	p		23	1	p		27	1	p		23	1	p
21	1	p		23	1	p		27	1	p		25	1	p
23	1	p		23	1	p		27	1	p		27	1	p
23	1	p		23	1	p		29	1	p		27	1	p
23	1	p		27	1	p		29	1	p		27	1	p
23	1	p		27	1	p		32	1	p		32	1	p
25	1	p		27	1	p		32	1	p		32	1	p
25	1	p		29	1	p		34	1	p		32	1	p
27	1	p		29	1	p		34	1	p		34	1	p
29	1	p		29	1	p		37	1	p		34	1	p

## Sheet: fln-2 1
Publication:				Explanation:
Survival data contact:	david.gems@ucl.ac.uk			Cohort name: as short and precise as possible
Date:	2017-05-12			Description: optional longer description
Species:	C. elegans			Treatment / condition could be WT, chico+/-, CR 50%, drug adminitstration XY, etc
Definition of day 1:	First day of adulthood			Final format [type]-[DB]:[ID]-[dose] [unit]-[starttime] [unit]
Event/death definition:	No response to touch			Please provide database or literature references where possible e.g. FlybaseID, GeneID, Stocking No, …
Censoring definition:	<>			Type of event: for analysis everything apart from "death" will be interpreted as censor; with different censoring reasons explained in DB but not in analysis from file
Cohort name:	N2H			Cohort name:	N2M			Cohort name:	fln-2(wu304)
Description:	control			Description:				Description:
Strain (background):	N2H			Strain (background):	N2M			Strain (background):	GA1947
Sex (gender):	Hermaphrodites			Sex (gender):	Hermaphrodites			Sex (gender):	Hermaphrodites
Matings:	Selfing			Matings:	Selfing			Matings:	Selfing
Temperature:	20˚C			Temperature:	20˚C			Temperature:	20˚C
Humidity:	N/A			Humidity:	N/A			Humidity:	N/A
Light/dark cycle:	Dark			Light/dark cycle:	Dark			Light/dark cycle:	Dark
Noise:	N/A			Noise:	N/A			Noise:	N/A
Food and liquid:	NGM OP50			Food and liquid:	NGM OP50			Food and liquid:	NGM OP50
Housing:	60 mm agar plates			Housing:	60 mm agar plates			Housing:	60 mm agar plates
Animals/housing:	35			Animals/housing:	30			Animals/housing:	35
Group composition:				Group composition:				Group composition:
Treatment / condition:				Treatment / condition:				Treatment / condition:
Time unit:	Days			Time unit:	Days			Time unit:	Days
	68				73				66
Age	Number of events	Type of event		Age	Number of events	Type of event		Age	Number of events	Type of event																				Type of event
3	1	cen		5	1	cen		3	1	cen																				exp
5	1	cen		7	1	cen		3	1	cen																				dis
5	1	cen		10	1	cen		3	1	cen																				bag
12	1	cen		12	1	cen		5	1	cen																				exp
22	1	cen		12	1	cen		9	1	cen
22	1	cen		22	1	cen		9	1	cen
7	1	P		12	1	P		9	1	cen
10	1	P		12	1	P		17	1	cen
10	1	P		14	1	P		7	1	P
10	1	P		14	1	P		9	1	P
10	1	P		14	1	P		9	1	P
10	1	P		14	1	P		11	1	P
10	1	P		17	1	P		11	1	P
12	1	P		22	1	P		11	1	P
12	1	P		25	1	P		13	1	P
12	1	P		14	1	p		13	1	P
12	1	P		17	1	p		13	1	P
12	1	P		17	1	p		13	1	P
12	1	P		17	1	p		13	1	P
12	1	P		19	1	p		15	1	P
12	1	P		19	1	p		15	1	p
12	1	P		19	1	p		17	1	p
12	1	P		19	1	p		17	1	p
12	1	P		19	1	p		17	1	p
14	1	P		19	1	p		17	1	p
14	1	P		19	1	p		17	1	p
14	1	P		19	1	p		17	1	p
14	1	P		22	1	p		17	1	p
14	1	P		22	1	p		17	1	p
14	1	P		22	1	p		19	1	p
14	1	P		22	1	p		19	1	p
14	1	P		22	1	p		19	1	p
17	1	P		22	1	p		19	1	p
17	1	P		22	1	p		21	1	p
17	1	P		22	1	p		21	1	p
17	1	P		22	1	p		21	1	p
17	1	P		22	1	p		21	1	p
17	1	P		22	1	p		21	1	p
17	1	P		22	1	p		21	1	p
17	1	P		22	1	p		23	1	p
19	1	P		22	1	p		23	1	p
19	1	P		22	1	p		23	1	p
25	1	P		25	1	p		23	1	p
10	1	p		25	1	p		23	1	p
14	1	p		25	1	p		23	1	p
14	1	p		25	1	p		23	1	p
19	1	p		25	1	p		23	1	p
19	1	p		25	1	p		25	1	p
19	1	p		25	1	p		25	1	p
22	1	p		25	1	p		25	1	p
22	1	p		25	1	p		25	1	p
22	1	p		25	1	p		25	1	p
22	1	p		25	1	p		25	1	p
22	1	p		27	1	p		25	1	p
22	1	p		27	1	p		25	1	p
22	1	p		27	1	p		25	1	p
22	1	p		27	1	p		25	1	p
22	1	p		27	1	p		27	1	p
25	1	p		29	1	p		27	1	p
25	1	p		29	1	p		27	1	p
25	1	p		29	1	p		27	1	p
25	1	p		29	1	p		27	1	p
25	1	p		29	1	p		27	1	p
25	1	p		29	1	p		29	1	p
27	1	p		29	1	p		29	1	p
27	1	p		29	1	p		29	1	p
29	1	p		29	1	p
34	1	p		29	1	p
				29	1	p
				32	1	p
				32	1	p
				32	1	p
				34	1	p

## Sheet: fln-2 2
Publication:				Explanation:
Survival data contact:	david.gems@ucl.ac.uk			Cohort name: as short and precise as possible
Date:	2017-05-26			Description: optional longer description
Species:	C. elegans			Treatment / condition could be WT, chico+/-, CR 50%, drug adminitstration XY, etc
Definition of day 1:	First day of adulthood			Final format [type]-[DB]:[ID]-[dose] [unit]-[starttime] [unit]
Event/death definition:	No response to touch			Please provide database or literature references where possible e.g. FlybaseID, GeneID, Stocking No, …
Censoring definition:	<>			Type of event: for analysis everything apart from "death" will be interpreted as censor; with different censoring reasons explained in DB but not in analysis from file
Cohort name:	N2H			Cohort name:	N2M			Cohort name:	fln-2(wu304)
Description:	control			Description:				Description:
Strain (background):	N2H			Strain (background):	N2M			Strain (background):	GA1947
Sex (gender):	Hermaphrodites			Sex (gender):	Hermaphrodites			Sex (gender):	Hermaphrodites
Matings:	Selfing			Matings:	Selfing			Matings:	Selfing
Temperature:	20˚C			Temperature:	20˚C			Temperature:	20˚C
Humidity:	N/A			Humidity:	N/A			Humidity:	N/A
Light/dark cycle:	Dark			Light/dark cycle:	Dark			Light/dark cycle:	Dark
Noise:	N/A			Noise:	N/A			Noise:	N/A
Food and liquid:	NGM OP50			Food and liquid:	NGM OP50			Food and liquid:	NGM OP50
Housing:	60 mm agar plates			Housing:	60 mm agar plates			Housing:	60 mm agar plates
Animals/housing:	30			Animals/housing:	30			Animals/housing:	30
Group composition:				Group composition:				Group composition:
Treatment / condition:				Treatment / condition:				Treatment / condition:
Time unit:	Days			Time unit:	Days			Time unit:	Days
	62				59				58
Age	Number of events	Type of event		Age	Number of events	Type of event		Age	Number of events	Type of event																				Type of event
4	1	cen		2	1	cen		2	1	cen																				exp
6	1	cen		7	1	cen		4	1	cen																				dis
6	1	cen		10	1	P		4	1	cen																				bag
9	1	cen		10	1	P		4	1	cen																				exp
9	1	P		10	1	P		4	1	cen
9	1	P		13	1	P		7	1	cen
9	1	P		13	1	P		9	1	P
11	1	P		13	1	P		9	1	P
11	1	P		15	1	P		9	1	P
11	1	P		17	1	P		9	1	P
11	1	P		15	1	p		12	1	P
11	1	P		17	1	p		12	1	P
11	1	P		17	1	p		12	1	P
11	1	P		17	1	p		15	1	P
11	1	P		17	1	p		15	1	P
14	1	P		20	1	p		12	1	p
14	1	P		20	1	p		17	1	p
14	1	P		20	1	p		17	1	p
14	1	P		20	1	p		17	1	p
14	1	P		20	1	p		19	1	p
14	1	P		20	1	p		19	1	p
14	1	P		22	1	p		19	1	p
14	1	P		22	1	p		19	1	p
24	1	P		22	1	p		22	1	p
9	1	p		22	1	p		22	1	p
1	1	p		22	1	p		22	1	p
17	1	p		22	1	p		22	1	p
17	1	p		22	1	p		22	1	p
17	1	p		22	1	p		22	1	p
17	1	p		22	1	p		22	1	p
17	1	p		22	1	p		22	1	p
17	1	p		22	1	p		22	1	p
17	1	p		22	1	p		22	1	p
17	1	p		24	1	p		22	1	p
19	1	p		24	1	p		24	1	p
19	1	p		24	1	p		24	1	p
19	1	p		24	1	p		24	1	p
19	1	p		24	1	p		24	1	p
21	1	p		24	1	p		24	1	p
21	1	p		24	1	p		24	1	p
21	1	p		27	1	p		24	1	p
21	1	p		27	1	p		24	1	p
21	1	p		27	1	p		24	1	p
21	1	p		27	1	p		26	1	p
24	1	p		27	1	p		26	1	p
24	1	p		27	1	p		26	1	p
24	1	p		27	1	p		26	1	p
24	1	p		27	1	p		26	1	p
24	1	p		27	1	p		26	1	p
24	1	p		27	1	p		29	1	p
26	1	p		27	1	p		29	1	p
26	1	p		29	1	p		29	1	p
26	1	p		29	1	p		29	1	p
26	1	p		29	1	p		29	1	p
26	1	p		31	1	p		31	1	p
28	1	p		31	1	p		31	1	p
28	1	p		31	1	p		33	1	p
28	1	p		33	1	p		33	1	p
28	1	p		33	1	p
31	1	p
33	1	p
33	1	p

## Sheet: fln-2 3
Publication:				Explanation:
Survival data contact:	david.gems@ucl.ac.uk			Cohort name: as short and precise as possible
Date:	2017-07-05			Description: optional longer description
Species:	C. elegans			Treatment / condition could be WT, chico+/-, CR 50%, drug adminitstration XY, etc
Definition of day 1:	First day of adulthood			Final format [type]-[DB]:[ID]-[dose] [unit]-[starttime] [unit]
Event/death definition:	No response to touch			Please provide database or literature references where possible e.g. FlybaseID, GeneID, Stocking No, …
Censoring definition:	<>			Type of event: for analysis everything apart from "death" will be interpreted as censor; with different censoring reasons explained in DB but not in analysis from file
Cohort name:	N2H			Cohort name:	N2M			Cohort name:	fln-2(wu304)
Description:	control			Description:				Description:
Strain (background):	N2H			Strain (background):	N2M			Strain (background):	GA1947
Sex (gender):	Hermaphrodites			Sex (gender):	Hermaphrodites			Sex (gender):	Hermaphrodites
Matings:	Selfing			Matings:	Selfing			Matings:	Selfing
Temperature:	20˚C			Temperature:	20˚C			Temperature:	20˚C
Humidity:	N/A			Humidity:	N/A			Humidity:	N/A
Light/dark cycle:	Dark			Light/dark cycle:	Dark			Light/dark cycle:	Dark
Noise:	N/A			Noise:	N/A			Noise:	N/A
Food and liquid:	NGM OP50			Food and liquid:	NGM OP50			Food and liquid:	NGM OP50
Housing:	60 mm agar plates			Housing:	60 mm agar plates			Housing:	60 mm agar plates
Animals/housing:	35			Animals/housing:	30			Animals/housing:	35
Group composition:				Group composition:				Group composition:
Treatment / condition:				Treatment / condition:				Treatment / condition:
Time unit:	Days			Time unit:	Days			Time unit:	Days
	70				60				69
Age	Number of events	Type of event		Age	Number of events	Type of event		Age	Number of events	Type of event																				Type of event
2	1	cen		5	1	cen		5	1	cen																				exp
2	1	cen		5	1	cen		5	1	cen																				dis
5	1	cen		11	1	P		9	1	cen																				bag
5	1	cen		11	1	P		13	1	cen																				exp
5	1	cen		13	1	P		5	1	cen
9	1	cen		13	1	P		5	1	cen
19	1	cen		16	1	P		5	1	cen
5	1	cen		16	1	P		5	1	cen
5	1	cen		22	1	P		11	1	cen
5	1	cen		24	1	P		13	1	cen
9	1	cen		16	1	p		9	1	P
11	1	cen		16	1	p		11	1	P
16	1	cen		19	1	p		11	1	P
9	1	P		19	1	p		16	1	P
9	1	P		19	1	p		11	1	P
9	1	P		19	1	p		13	1	P
11	1	P		19	1	p		16	1	P
11	1	P		19	1	p		16	1	P
11	1	P		22	1	p		19	1	P
11	1	P		22	1	p		16	1	p
11	1	P		22	1	p		19	1	p
11	1	P		22	1	p		22	1	p
11	1	P		22	1	p		22	1	p
13	1	P		22	1	p		22	1	p
13	1	P		22	1	p		22	1	p
13	1	P		22	1	p		22	1	p
13	1	P		22	1	p		22	1	p
16	1	P		22	1	p		22	1	p
16	1	P		22	1	p		22	1	p
16	1	p		22	1	p		22	1	p
16	1	p		22	1	p		24	1	p
16	1	p		22	1	p		24	1	p
16	1	p		22	1	p		24	1	p
19	1	p		22	1	p		24	1	p
19	1	p		24	1	p		24	1	p
19	1	p		24	1	p		24	1	p
22	1	p		24	1	p		24	1	p
22	1	p		24	1	p		24	1	p
22	1	p		24	1	p		24	1	p
22	1	p		24	1	p		24	1	p
22	1	p		24	1	p		27	1	p
22	1	p		24	1	p		27	1	p
22	1	p		24	1	p		27	1	p
24	1	p		24	1	p		27	1	p
24	1	p		24	1	p		30	1	p
24	1	p		24	1	p		33	1	p
24	1	p		24	1	p		16	1	p
24	1	p		24	1	p		16	1	p
24	1	p		27	1	p		16	1	p
24	1	p		27	1	p		19	1	p
24	1	p		27	1	p		19	1	p
24	1	p		27	1	p		19	1	p
24	1	p		27	1	p		22	1	p
24	1	p		27	1	p		22	1	p
24	1	p		27	1	p		22	1	p
24	1	p		27	1	p		22	1	p
24	1	p		27	1	p		22	1	p
24	1	p		30	1	p		22	1	p
24	1	p		30	1	p		22	1	p
24	1	p		30	1	p		22	1	p
24	1	p						22	1	p
27	1	p						24	1	p
27	1	p						27	1	p
27	1	p						27	1	p
27	1	p						27	1	p
27	1	p						27	1	p
30	1	p						27	1	p
30	1	p						30	1	p
30	1	p						33	1	p
33	1	p

[truncated: 19 more sheets: sir-2.1 FUDR 1, sir-2.1 FUDR 2, sir-2.1 FUDR 3, sir-2.1 outcrossed FUDR 1, sir-2 outcrossed FUDR 2, sir-2 outcrossed FUDR 3, sir-2.1 1, sir-2.1 2, sir-2.1 outcrossed 1, sir-2.1 outcrossed 2, sir-2.1 outcrossed 3, sir-2(ok434) 1, sir-2(ok434) 2, sir-2(ok434) 3, daf-2 daf-12 1, daf-2 daf-12 2, eat-2 1, eat-2 2, eat-2 3]
