# Supplementary material for: A fln-2 mutation affects lethal pathology and lifespan in C. elegans
Source: Nat Commun. 2019 Nov 8;10:5087. doi: 10.1038/s41467-019-13062-z (PMC6841690; doi:10.1038/s41467-019-13062-z)
Supplement: Supplementary file 7 — Article File pre-Reviewer Recognition Statement [file 41467_2019_13062_MOESM7_ESM.xlsx]

## Sheet: Figure 1
Figure 1b	% death with P
	N2H	N2M
Trial 1	33.3	8.3
Trial 2	31.5	17
Trial 3	28.3	13.8
Trial 4	59.7	13.4
Trial 5	31	15.5
Trial 6	46.3	14.8
Figure 1c	% worms in different infection stages
		Dead with widespread dsRED		Widespread dsRED		dsRED inclusions		No dsRED inclusion
		Trial 1	Trial 2	Trial 1	Trial 2	Trial 1	Trial 2	Trial 1	Trial 2
N2H	4	0	0	0	0	65	75	35	25
	8	10	5	35	40	40	35	15	20
	12	40	35	20	10	30	40	10	15
N2H + antibiotic	4	0	0	0	0	85	95	15	5
	8	0	0	0	0	95	95	5	5
	12	0	0	0	0	100	100	0	0
phm-2	4	0	0	0	0	0	0	100	100
	8	0	0	0	0	0	0	100	100
	12	0	0	0	0	0	0	100	100
Figure 1d	% worms in different infection stages
		Day	Dead with widespread RFP	Widespread RFP	RFP puncta	No RFP
Trial 1	N2H	4	0	10	60	30
		8	0	41.6667	41.6667	16.6667
		12	18	27	45	9
	N2M	4	0	0	30	70
		8	0	21.4286	28.5714	50
		12	10	10	40	40
Trial 2	N2H	4	0	0	80	20
		8	0	31	38	31
		12	18.1818	18	55	9
		4	0	0	50	50
	N2M	8	0	21	21	57
		12	0	9	27	64
Figure 1e	% death with P
	Biological replicate 1	Biological replicate 2
Hh x Hm	33	38
Hh x Mm	34	40
Mh x Hm	27	35
Mh x Mm	14	10
Figure 1f	% death with P
	Backcross with N2M				Backcross with N2M				Backcross with N2H				Backcross with N2H
Times of backcross	x2	x4	x6	x8	x2	x4	x6	x8	x2	x4	x6	x8	x2	x4	x6	x8
Biological replicate 1	43	36	12	7	38	43	36	9	43	24	38	30	42	32		29
Biological replicate 2	41	42	9	12	41	35	34	14	44	41	42	39	36	39	38	42

## Sheet: Figure 2
Figure 2e	% death with P
	N2H	N2M	GA1947 fln-2(syb202)
Trial 1	59.7	13.4	20.7
Trial 2	34.5	14	17.3
Trial 3	28.1	13.8	15.3

## Sheet: Figure 3
Figure 3b	% death with P
	GA707 wuEx166[rol-6] fln-2(ot611) (control)	GA468 geIs3[sir-2.1 rol-6] fln-2(ot611)	LG398 geIs101[rol-6] (control)	LG394 geIs3[sir-2.1 rol-6]
Trial 1	24.5	15.1	37.5	20.4
Trial 2	12.2	6.8	52.4	31
Trial 3	9.6	9.3	51.7	30.5
Figure 3d	% death with P
	GA1907 wuEx166 [rol-6] (control)	GA1909 geIs3 [sir-2.1 rol-6]	GA1915 geIs101 [rol-6] (control)	GA1913 geIs3 [sir-2.1 rol-6]
Trial 1	43.5	27.4	50	25.5
Trial 2	44.8	32	63.6	26.1
Trial 3			52	25
Figure 3f	% death with P
	GA707 wuEx166[rol-6] fln-2(ot611) (control)	GA468 geIs3[sir-2.1 rol-6] fln-2(ot611)	LG398 geIs101[rol-6] (control)	LG394 geIs3[sir-2.1 rol-6]
Trial 1	18.2	15.1	37.9	30.8
Trial 2	4.7	2.4	26.9	30.8
Figure 3g	% worms in different infection stages
		No RFP foci		RFP inclusions		Widespread RFP		P deaths
	Day	Trial 1	Trial 2	Trial 1	Trial 2	Trial 1	Trial 2	Trial 1	Trial 2
No FUDR, control	4	5.88235	11.7647	88.2353	88.2353	5.88235	0	0	0
	8	6.66667	0	33.3333	55.5556	53.3333	44.4444	6.66667	0
	12	0	0	45.8333	50	8.33333	5	45.8333	45
No FUDR, sir-2.1(oe)	4	8.33333	5.88235	83.3333	94.1176	8.33333	0	0	0
	8	0	0	71.4286	55.5556	28.5714	44.4444	0	0
	12	0	0	46.6667	35.2941	13.3333	17.6471	40	47.0588
With FUDR, control	4	80	55	20	45	0	0	0	0
	8	28.5714	15	61.9048	75	9.52381	10	0	0
	12	4.34783	0	52.1739	42.1053	17.3913	26.3158	26.087	31.5789
With FUDR, sir-2.1(oe)	4	59.0909	44.4444	40.9091	55.5556	0	0	0	0
	8	25	22.2222	70	72.2222	5	5.55556	0	0
	12	14.2857	5.55556	71.4286	55.5556	9.52381	22.2222	4.7619	16.6667

## Sheet: Figure 4 
Figure 4b	% death with P
	daf-2(m41); fln-2	daf-2(m41)	daf-2(m41); daf-12(m20)
Trial 1	5.88235	30.4348	52.3809
	11.5385	41.6667	50
Trial 2	6.66667	30.7692	56
	0		61.1111

## Sheet: Figure 5
Figure 5a	% death with P
	N2H	N2M	eat-2	eat-2 fln-2
Trial 1	53	12	14	7
	59	14	20	15
Trial 2	33	13	10	13
	32	14	12.5	16
Trial 3	43	11	21	4
	48	20	8	4

## Sheet: Fig. S1
Fig. S1b	Brood size per day
	N2H																				N2M
Day	Worm 1	Worm 2	Worm 3	Worm 4	Worm 5	Worm 6	Worm 7	Worm 8	Worm 9	Worm 10	Worm 11	Worm 12	Worm 13	Worm 14	Worm 15	Worm 16	Worm 17	Worm 18	Worm 19	Worm 20	Worm 1	Worm 2	Worm 3	Worm 4	Worm 5	Worm 6	Worm 7	Worm 8	Worm 9	Worm 10	Worm 11	Worm 12	Worm 13	Worm 14	Worm 15	Worm 16	Worm 17	Worm 18	Worm 19	Worm 20
1	26	47	58	40	53	52	47	37	50	38	49	61	55	44	58	51	48	52	46	45	52	28	49	52	51	40	56	54	65	62	43	45	65	56	27	59	47	51	54	42
2	131	175	131	158	145	177	141	165	135	149	178	170	164	163	159	199	170	168	178	134	130	121	148	142	141	146	134	148	127	135	174	112	111	115	96	149	143	165	165	(rupture)
3	54	91	51	87	92	105	96	110	50	73	84	97	35	75	86	99	98	107	51	73	135	40	104	60	76	122	78	157	72	84	147	123	103	44	57	97	126	113	125
4	0	0	0	2	0	0	0	0	1	0	1	0	0	0	0	0	1	0	0	0	0	1	0	0	0	0	0	0	0	0	1	0	0	0	8	1	2	0	0
5	0	0	0	0	1	0	1	0	2	0	0	0	0	0	0	0	0	0	0	0	2	0	0	0	2	2	0	0	0	0	0	3	1	0	2	0	1	1	1
6	0	0	0	0	0	0	0	0	0	0	0	0	0	0	0	0	0	0	0	0	0	0	0	0	0	0	0	0	0	0	0	0	1	0	0	0	0	0	0
Fig. S1c	Pumping rate on day 1 and day 4 of adulthood
	N2H										N2M
	Worm 1	Worm 2	Worm 3	Worm 4	Worm 5	Worm 6	Worm 7	Worm 8	Worm 9	Worm 10	Worm 1	Worm 2	Worm 3	Worm 4	Worm 5	Worm 6	Worm 7	Worm 8	Worm 9	Worm 10
Day 1	288	276	280	289	281	288	289	297	297	280	285	288	278	285	292	295	283	279	275	295
Day 4	249	237	68	279	267	263	173	273	281	280	273	284	288	284	268	284	271	103	275	280
Fig. S1d	% death with P
	Progeny of selfed N2H	Progeny of mated N2H	Progeny of mated N2M
Replicate 1	32.7778	31.4849	17.5335
Replicate 2	40.8605	36.6531	11.5

## Sheet: Fig. S5
Fig. S5a	% death with P
	N2H	N2M	RB1240 fln-2(ok1305ot611)
Trial 1	39	12.1212	21.4286
Trial 2	56	14.2857	13.0435
Fig. S5b	% death with P
	N2H	N2M	fln-2(tm4687)
Trial 1	46.1538	25	38.0952
	45.4545		20
Trial 2	46	10	0
	29	11	7
Fig. S5c	% death with P
	N2H	N2M	RC301	CB4855	AB1	AB2
Trial 1	34.1463	14.0351	29.1667	18.4211	19.4444	38.0952
Trial 2	42.8571	16.6667	32	25	52.7778	42.8571
Trial 3	32.3077	24.5614	19.0476	27.7778	15.2174	11.1111

## Sheet: Fig. S7
Fig. S7c	% death with P
	NL3908 pkIs1641[unc-119(+)] unc-119(ed3)III	NL3909 pkIs1642[unc-119(+) sir-2(+)] unc-119	NL3908 pkIs1641(unc-119[+]) unc-119(ed3) + FUDR	NL3909 pkIs1642[unc-119(+) sir-2(+)] unc-119 + FUDR
Trial 1	22	25	29.8	24.1
Trial 2	11.8	23.3	23.1	25
Fig. S7f	% death with P
	GA906 pkIs1641(unc-119[+]) unc-119	pkIs1642[unc-119(+) sir-2(+)] unc-119	GA906 pkIs1641(unc-119[+]) unc-119 + FUDR	GA905 pkIs1642[unc-119(+) sir-2(+)] unc-119 + FUDR
Trial 1	55.8	54.5	47.1	41.7
Trial 2	52.8	47.5	54.5	63.8
Trial 3	52.2	45.5	69.4	60.8
Fig. S7i	% death with P
	SCS004 pkIs1641(unc-119[+]) unc-119	SCS003 pkIs1642[unc-119(+) sir-2(+)] unc-119	SCS004 pkIs1641(unc-119[+]) unc-119 + FUDR	SCS003 pkIs1642[unc-119(+) sir-2(+)] unc-119 + FUDR
Trial 1	61.5	44	65.5	40.4
Trial 2	60.4	44.8	54.4	51.8
Trial 3	40.8	31.1	71.1	35.2

## Sheet: Fig. S8
Fig. S8b	% death with P
	N2H	GA1934 sir-2.1(ok434)	N2H + FUDR	GA1934 sir-2.1(ok434) + FUDR
Trial 1	31.5	34.7	48.7	42.9
Trial 2	31	55.4	30	61.5
Trial 3	42.3	29.8	41.7	55.2
